# Supplementary material for: Is Adapted Physical Exercise an Innovative Adjuvant Approach to Combine with Low-Protein Diet in Chronic Kidney Disease?
Source: Nutrients. 2026 May 14;18(10):1557. doi: 10.3390/nu18101557 (PMC13209451; doi:10.3390/nu18101557)
Supplement: Supplementary file 1 [file nutrients-18-01557-s001.zip]

Archive with 1 entries (1 files):
- nutrients-4241545-supplementary.pdf
